# Supplementary material for: Apart From Rhoptries, Identification of Toxoplasma gondii's O-GlcNAcylated Proteins Reinforces the Universality of the O-GlcNAcome
Source: Front Endocrinol (Lausanne). 2018 Aug 20;9:450. doi: 10.3389/fendo.2018.00450 (PMC6109639; doi:10.3389/fendo.2018.00450)
Supplement: Supplementary Data Table 1 — List of the proteins identified in this study. Proteins identified by enrichment with sWGA are in green, and by enrichment with RL2 are in pink. [file Table_1.XLSX]

## Sheet: Feuil1
Protein name (accession number)	|Log Prob|	Best |Log Prob|	Best score	Total Intensity	# of spectra	# of unique peptides	# of mod peptides	Coverage %	# AA's in protein	Protein DB number	MW (Da)
14-3-3 protein (>tr|B9Q0N7|B9Q0N7_TOXGV)	1.04	0.91	352.7	668878	8	1	0	2.17	323	539	37,174
1-acyl-sn-glycerol-3-phosphate acyltransferase,putative (>tr|B9PPK8|B9PPK8_TOXGV)	13.31	5.04	397.1	512995	7	5	0	26.33	281	3355	31,851
28 kDa antigen (>tr|B9Q8A2|B9Q8A2_TOXGV)	0.62	0.57	194.3	131887	2	2	0	11.89	185	2158	19.843
28 kDa antigen (>tr|B9Q8A2|B9Q8A2_TOXGV)	15.68	8.69	751.8	9.89858e+06	34	8	3	25.95	185	2158	19.843
2-oxoglutarate dehydrogenase, putative (>tr|A0A125YTY5|A0A125YTY5_TOXGV)	29.88	5.01	467.3	2.88991e+06	17	16	0	20.88	1116	1122	124,251
2-oxoglutarate dehydrogenase, putative (>tr|A0A125YTY5|A0A125YTY5_TOXGV)	1.49	1.33	217.4	489447	4	4	0	4.75	1116	1122	124,251
3-oxo-5-alpha-steroid 4-dehydrogenase (>tr|B9PT27|B9PT27_TOXGV)	0.66	0.27	338.1	1.57282e+06	4	4	0	8.93	347	8030	40,102
40S ribosomal protein S11, putative (>tr|B9PMU7|B9PMU7_TOXGV)	10.16	4.28	496.2	617954	8	8	0	45.96	161	2455	18,677
40s ribosomal protein S14, putative (>tr|A0A125YXW4|A0A125YXW4_TOXGV)	2.92	2.64	298.4	167744	3	3	0	27.56	156	3767	16,302
40S ribosomal protein S2, putative (>tr|B9PZF2|B9PZF2_TOXGV)	7.09	3.33	428.5	3.66038e+06	18	9	2	28.25	269	15	29.336
40S ribosomal protein S24 (>tr|A0A125YKH1|A0A125YKH1_TOXGV)	6.29	6.15	565.3	471904	8	1	0	4.87	267	4807	30.375
40S ribosomal protein S3a (>tr|B9PGG2|B9PGG2_TOXGV)	20.83	7.76	556.9	5.60859e+06	18	9	1	29.73	259	2869	29.371
40S ribosomal protein S3a (>tr|B9PGG2|B9PGG2_TOXGV)	1.8	1.81	239.4	143580	1	1	0	4.25	259	2869	29.371
40S ribosomal protein S4 (>tr|B9PXE4|B9PXE4_TOXGV)	26.7	5.79	576.6	1.38826e+07	46	22	4	51.92	312	3770	35.507
40S ribosomal protein S4 (>tr|B9PXE4|B9PXE4_TOXGV)	26.94	7.07	662.2	4.97657e+06	31	17	3	37.18	312	3770	35.507
40S ribosomal protein S6 (>tr|B9PVR5|B9PVR5_TOXGV)	43.32	9.59	703.8	9.93728e+06	60	20	4	47.27	256	2391	28.956
40S ribosomal protein S8 (>tr|B6KGK3|B6KGK3_TOXGV)	15.91	6.15	568.9	2.40942e+06	23	6	1	35.12	205	2734	23.561
40S ribosomal protein S8 (>tr|B6KGK3|B6KGK3_TOXGV)	11.15	4.45	396.5	606425	9	6	0	33.66	205	2734	23,561
60S ribosomal protein L10, putative (>tr|B9PTX0|B9PTX0_TOXGV)	2.28	2.29	271.2	43567	1	1	0	5.43	221	4700	24,801
60s ribosomal protein L13a, putative (>tr|B9PT75|B9PT75_TOXGV)	3.76	2.27	320.9	340075	4	4	0	18.18	286	995	32,749
60S ribosomal protein L17, putative (>tr|B9Q363|B9Q363_TOXGV)	2.81	2.81	339.7	253659	2	2	1	12.31	195	3777	22,269
60S ribosomal protein L23, putative (>tr|B9PK53|B9PK53_TOXGV)	7.27	4.46	389.2	366094	4	4	0	29.5	139	816	14,818
60S ribosomal protein L7a, putative (>tr|B9PKF7|B9PKF7_TOXGV)	7.33	4.56	433.3	452173	4	4	0	11.59	276	1610	31,032
60S ribosomal protein L7a, putative (>tr|B9PKF7|B9PKF7_TOXGV)	2.84	2.53	286.4	2.65711e+06	18	1	0	2.9	276	1610	31,032
60S ribosomal protein L8, putative (>tr|B9PU56|B9PU56_TOXGV)	27.17	8.38	660.4	5.39259e+06	42	13	2	40	260	3690	28.255
AAA domain protein (>tr|V4Z9I7|V4Z9I7_TOXGV)	0.95	0.76	363.4	9.55638e+06	15	1	0	0.47	1487	5770	157,620
Acetyl-CoA carboxylase ACC1 (>tr|B9QH60|B9QH60_TOXGV)	8	3.93	405.2	377661	6	6	0	2.68	2612	5632	287,579
Acetyl-coenzyme A synthetase (>tr|A0A125YT22|A0A125YT22_TOXGV)	4.08	2.68	313.5	114199	2	2	0	3.78	714	4746	79,991
Acid phosphatase GAP50 (>tr|A0A0F7VDV9|A0A0F7VDV9_TOXGV)	3.8	3.63	381.6	103141	3	3	0	9.05	431	3171	46,607
Acid phosphatase GAP50 (>tr|A0A0F7VDV9|A0A0F7VDV9_TOXGV)	21.26	5.98	528.3	1.4075e+06	7	7	1	19.03	431	3171	46.607
Actin (>tr|A0A0F7UTC9|A0A0F7UTC9_TOXGV)	5.22	4.96	414.2	853041	15	1	0	4.79	376	3114	41,908
Actin (>tr|A0A0F7UTC9|A0A0F7UTC9_TOXGV)	6.03	5.76	533	2.40263e+06	15	1	0	4.79	376	3114	41.908
Adenosylhomocysteinase (>tr|V4ZBD9|V4ZBD9_TOXGV)	1.1	0.91	200.7	70275.9	2	2	0	4.76	588	8156	64.085
Adenosylhomocysteinase (>tr|V4ZBD9|V4ZBD9_TOXGV)	6.17	5.04	469.3	208647	2	2	0	4.93	588	8156	64.085
Adenylate and guanylate cyclase catalytic domain-containing protein (>tr|V4Z8G0|V4Z8G0_TOXGV)	1.07	0.67	217.6	164750	4	4	0	1.24	4367	293
Adenylate kinase, putative (>tr|B9PM93|B9PM93_TOXGV)	2.5	2.23	338.4	517124	8	5	0	22.96	257	988	28,561
Adenylyl cyclase associated protein (>tr|B9PJM1|B9PJM1_TOXGV)	1.17	0.97	192.7	336377	3	3	0	16.26	203	2898	22.484
Adenylyl cyclase associated protein (>tr|B9PJM1|B9PJM1_TOXGV)	7.63	5.11	389	495750	4	2	0	10.84	203	2898	22.484
ADP/ATP carrier, putative (>tr|B9PRA8|B9PRA8_TOXGV	39.81	5.69	524.9	3.55173e+06	23	15	4	45.28	318	40	35.256
ADP/ATP carrier, putative (>tr|B9PRA8|B9PRA8_TOXGV)	52.79	6.68	643.9	8.08226e+06	61	22	4	53.46	318	40	35,256
AGC kinase (>tr|B9PMK9|B9PMK9_TOXGV	2.15	1.53	323.6	524927	4	3	0	7.58	343	341	39,411
AGC kinase TgPKG1 (>tr|B6K8K4|B6K8K4_TOXGV)	7.16	2.8	384.8	307787	6	6	0	6.74	994	126	111,242
Aldehyde dehydrogenase (NAD) family protein (>Reverse >tr|A0A125YVI3|A0A125YVI3_TOXGV)	0.85	0.67	331.5	1.60057e+06	12	1	0	1.1	637	14264
Amidohydrolase domain-containing protein (>tr|A0A125YWW1|A0A125YWW1_TOXGV)	2.53	2.51	380.1	2546883	2	2	1	3.89	514	353	55.117
Aminoalcoholphosphotransferase, putative (>tr|B6KB01|B6KB01_TOXGV)	0.86	0.88	233.5	64005.7	1	1	0	2.78	467	920
AMP-binding enzyme domain-containing protein (>Reverse >tr|V4ZF64|V4ZF64_TOXGV)	2.36	2.02	228.3	3.23289e+06	19	2	0	0.49	3265	16689
AP2 domain transcription factor AP2VIIa-7 (>Reverse >tr|B9QFW3|B9QFW3_TOXGV)	0.62	0.26	209.9	1.60547e+07	29	1	0	0.35	3112	12012
Apicoplast triosephosphate translocator APT1 (>tr|A0A0F7V2H9|A0A0F7V2H9_TOXGV)	1.1	0.85	193.3	586562	2	2	0	9.09	352	833
Arginine decarboxylase (>tr|B9QPQ2|B9QPQ2_TOXGV	1.9	1.82	290.1	251564	3	2	0	1.71	1225	2218	135,674
Asparaginyl-tRNA synthetase (NOB+tRNA synthase) (>tr|B9Q605|B9Q605_TOXGV)	2.84	2.7	294.2	620684	5	5	1	7.4	676	4663	74,931
ATP synthase subunit alpha (>tr|V5BCJ1|V5BCJ1_TOXGV)	35.76	5.71	547.2	7374246	40	18	0	30.85	577	8088	62.077
ATP synthase subunit alpha (>tr|V5BCJ1|V5BCJ1_TOXGV)	4.4	3.76	297.8	658658	6	3	0	5.03	577	8088	62,077
ATP synthase subunit beta (>tr|A0A0F7UVN4|A0A0F7UVN4_TOXGV)	54.25	10.51	775.6	7.47206e+06	29	14	1	35	560	1425	59.917
ATPase, AAA family domain-containing protein (>tr|B6KM09|B6KM09_TOXGV)	3.47	1.25	293.4	798454	9	9	1	15.99	588	1563	66,807
ATP-dependent DNA helicase, RecQ family protein (>tr|B6KRA7|B6KRA7_TOXGV)	2.3	1.52	265.9	757651	14	2	1	0.55	1626	916	175,307
ATP-dependent DNA helicase, RecQ family protein (>tr|B6KRA7|B6KRA7_TOXGV)	2.17	1.67	342.5	2.70703e+06	27	2	1	0.55	1626	916	175,307
ATP-dependent RNA helicase, putative (>tr|B6K8Y9|B6K8Y9_TOXGV	20.3	5.73	545.6	1.31679e+06	11	9	0	22.11	475	2184	53,434
ATP-dependent RNA helicase, putative (>tr|B6K8Y9|B6K8Y9_TOXGV)	15.93	5.61	504	2.40643e+06	15	10	1	19.79	475	2184	53.434
ATP-dependent RNA helicase, putative (>tr|B9Q0C6|B9Q0C6_TOXGV)	17.26	8.38	665.2	3.54097e+06	9	7	1	17.28	434	665	49.114
Branched-chain alpha-keto acid dehydrogenase E1 component beta chain, putative (>tr|B9PIV3|B9PIV3_TOXGV)	4.55	4.58	366	150250	1	1	0	5.2	423	658	45,599
CAAX metallo endopeptidase (Fragment) (>tr|V4YPG9|V4YPG9_TOXGV)	2.65	2.53	360.9	350959	3	2	0	9.5	200	6100	23,208
CAAX metallo endopeptidase (Fragment) (>tr|V5B2X9|V5B2X9_TOXGV)	4.43	3.18	522.5	508365	4	2	0	8.62	232	6985	26,229
Calcium-dependent protein kinase CDPK1 (>tr|A0A125YH31|A0A125YH31_TOXGV)	9.72	2.89	429.3	790763	6	5	0	11	582	5178	65.421
Calcium-transporting ATPase, putative (>tr|B6KJD0|B6KJD0_TOXGV)	10.71	4.86	352	291189	6	5	0	6.13	1093	996	118,877
CAM kinase, CDPK family TgCDPK1_2 (TGTPK4) (>tr|A0A0F7V4V1|A0A0F7V4V1_TOXGV)	2.27	2.27	342.2	174755	2	1	0	2.23	537	605	60,430
cAMP-dependent protein kinase regulatory subunit (>tr|A0A0F7UTU3|A0A0F7UTU3_TOXGV)	0.95	0.67	316	479420	4	4	0	10.13	385	4365	42,796
CASC3/barentsz eIF4AIII-binding protein (>tr|B6KJ68|B6KJ68_TOXGV)	0.72	0.71	256.9	553315	2	1	0	1.96	409	3305	44,843
Cation channel family transporter (>tr|B9PWQ2|B9PWQ2_TOXGV)	5.26	4.91	398.8	108578	2	2	0	18.7	230	1273	25,352
CBF/Mak21 family protein (>tr|A0A125YUK5|A0A125YUK5_TOXGV)	4.54	3.67	357.8	445849	4	4	0	3.38	1359	4514	148,847
Centromere/microtubule binding protein,putative (>tr|B9PZG9|B9PZG9_TOXGV)	11.09	4.42	307.9	1.18572e+06	10	10	0	19.8	505	551	56,744
Chaperonin protein BiP (>tr|A0A0F7V8D8|A0A0F7V8D8_TOXGV)	39.73	6.98	581.9	6.17638e+06	38	25	4	36.23	668	3078	73.253
Chaperonin protein BiP(>tr|A0A0F7V8D8|A0A0F7V8D8_TOXGV)	13.92	5.2	422.2	351080	6	4	0	8.08	668	3078	73,253
Clathrin heavy chain (>tr|B9PTE8|B9PTE8_TOXGV)	94.56	7.14	666.8	9.45063e+06	77	47	3	28.08	1731	2735	194,476
Clathrin heavy chain (>tr|B9PTE8|B9PTE8_TOXGV)	5.14	2.5	275.8	756017	7	6	0	3.99	1731	2735	194,476
Cleft lip and palate transmembrane protein 1 (Clptm1) (>tr|B6KVA6|B6KVA6_TOXGV)	5.86	3.74	382.5	348784	5	4	0	6.46	619	1684	71,269
Cleft lip and palate transmembrane protein 1 (Clptm1) protein (>tr|V4YYT6|V4YYT6_TOXGV)	2.58	0.92	286.5	657172	6	5	0	6.82	792	5333	88,894
Coatomer alpha subunit, putative (>tr|B9QK32|B9QK32_TOXGV)	20.18	4.77	334.7	5282783	34	13	0	11.15	1300	674	142,954
Coatomer protein complex subunit beta, putative (>tr|V5B518|V5B518_TOXGV)	12.82	3.33	388.7	1.16537e+06	15	15	0	13.69	1256	1516	137,043
Coatomer subunit beta (>tr|B9QPA4|B9QPA4_TOXGV)	0.82	0.32	198.4	249152	5	4	0	3.72	1103	2240
Coatomer subunit gamma (>tr|B6KDL6|B6KDL6_TOXGV)	2.04	2.04	299.7	160988	2	2	0	2.01	1044	2197	112,294
Coatomer subunit gamma (>tr|B6KDL6|B6KDL6_TOXGV)	4.67	4.53	467.4	8.85906e+07	7	4	2	4.02	1044	2197	112.294
COPI associated protein, putative (>tr|B9PKM9|B9PKM9_TOXGV)	5.02	2.24	414.9	3.01278e+06	9	7	1	18.15	270	3275	29,924
Corepressor complex CRC230 (>tr|A0A0F7V117|A0A0F7V117_TOXGV)	5.17	5.11	368.6	118379	3	3	0	1.83	1916	4642	207,303
CPSF A subunit region protein (>Reverse >tr|V5BDD5|V5BDD5_TOXGV)	0.73	0.85	266.4	774637	2	2	0	0.63	2077	16185
Cysteine repeat modular protein, putative (>tr|B9QEH5|B9QEH5_TOXGV)	21.26	5.46	461.5	1.35012e+06	22	20	0	3.11	7428	3621	799,284
Cytochrome C family oxidase subunit III subfamily protein (Fragment) (>tr|V4YI37|V4YI37_TOXGV)	1.4	1.39	241.6	146774	2	1	0	7.33	150	8117
Cytochrome c oxidase subunit 2 (>tr|A0A0F7V207|A0A0F7V207_TOXGV)	2.78	2.63	355.3	606795	4	2	0	6.02	299	4307	34,489
DEAD (Asp-Glu-Ala-Asp) box polypeptide 17 (>tr|B9PVZ6|B9PVZ6_TOXGV)	4.71	4.3	344.5	657495	5	5	1	12.91	550	3548	59,938
DEAD/DEAH box helicase domain-containing protein (>tr|B9PYA4|B9PYA4_TOXGV)	39.72	5.47	509.2	3.41106e+06	41	28	1	13.72	2434	4842	273,734
DEAD/DEAH box RNA helicase family protein (>tr|B9QLU2|B9QLU2_TOXGV)	0.77	0.61	171.5	224914	3	3	1	3.13	959	1808
Dense granular protein GRA10 (>tr|B9Q5A4|B9Q5A4_TOXGV)	0.94	0.77	259	551706	11	2	0	2.8	894	7287
Dense granule protein 3 (>tr|A0A0F7V5E7|A0A0F7V5E7_TOXGV	4.23	3.13	510.6	1.29661e+06	10	7	2	19.37	222	3307	24.18
Dense granule protein 7 (>tr|A0A0F7UZ13|A0A0F7UZ13_TOXGV)	32.28	8.79	666.9	2.65958e+06	29	10	3	34.75	236	1241	25.922
Dgat2l1-prov protein (>tr|B9PMN6|B9PMN6_TOXGV)	4.96	3.32	259.3	167857	3	3	0	10.26	380	3952	43,642
DNA topoisomerase 2 (>tr|V5B218|V5B218_TOXGV)	0.67	0.73	284.7	1.73373e+06	8	3	0	2.08	1440	6068	154,618
DNA topoisomerase 2 (>tr|V5B218|V5B218_TOXGV)	1.71	1.34	395.9	3.43348e+06	29	4	2	2.71	1440	6068	154.618
DNA-directed RNA polymerase II subunit RPB1 (>tr|V4YZ17|V4YZ17_TOXGV)	2.53	2.54	248.6	844580	2	2	1	1.46	1298	2134
DnaJ domain-containing protein (>tr|B9PKL4|B9PKL4_TOXGV)	1.43	0.77	249.1	361743	4	4	0	5.19	675	589
DnaK family protein (>tr|V4ZFG5|V4ZFG5_TOXGV)	8.16	4.45	368.3	238974	6	6	0	6.6	955	2166	105,316
DnaK family protein (>tr|V4ZFG5|V4ZFG5_TOXGV)	3.98	3.95	365.7	788942	5	3	0	4.4	955	2166	105.316
Domain K-type RNA binding proteins family protein (>tr|B9PW48|B9PW48_TOXGV	2.86	2.11	288.1	612809	6	6	1	10.35	570	7154	64,265
Dynein heavy chain (>tr|A0A125YWN6|A0A125YWN6_TOXGV)	3.5	2.79	419.5	612828	8	7	1	1.39	4974	4991	558,602
EF hand domain-containing protein (>tr|A0A125YVX3|A0A125YVX3_TOXGV)	1.84	1.43	334.2	92004.2	2	2	0	6.56	305	5176	34,590
EF hand domain-containing protein (>tr|B6KT39|B6KT39_TOXGV)	27.76	4.92	540.6	1.56976e+06	20	19	1	6.92	3700	2781
Elongation factor 1-alpha (>tr|A0A0F7US18|A0A0F7US18_TOXGV)	112.48	9.91	701.8	2.74585e+07	71	28	9	51.79	448	119	49.006
Elongation factor 1-alpha (>tr|A0A0F7US18|A0A0F7US18_TOXGV)	11.51	3.81	502.2	868651	13	6	0	12.5	448	119	49,006
Elongation factor 2 family protein (>tr|V4YQV9|V4YQV9_TOXGV)	1.82	1.87	308.9	97762.6	1	1	0	1.55	774	6966	87,330
Elongation factor 2 family protein (>tr|V4YQV9|V4YQV9_TOXGV)	4.23	2.96	276.5	103057	2	2	0	3.23	774	6966	87,330
Elongation factor Tu GTP binding domain-containing protein(>tr|A0A125YMW2|A0A125YMW2_TOXGV)	0.87	0.94	339.3	144886	1	1	0	0.31	2560	1312	275,065
Elongation of fatty acids protein (>tr|B9Q055|B9Q055_TOXGV)	4.21	2.75	310.7	897606	6	4	1	11.95	318	811	37,974
Emp24/gp25L/p24 family protein (>tr|B6KAE3|B6KAE3_TOXGV)	15.73	5.03	396.6	518704	7	6	0	16.81	601	306	64,977
Enolase 2 (>tr|B9PH46|B9PH46_TOXGV)	13.44	5.76	528.2	1.25849e+06	8	5	0	12.21	475	570	52.114
Eukaryotic porin protein (>tr|B9Q0Q9|B9Q0Q9_TOXGV)	6.3	2.53	311.7	2.41516e+07	10	9	0	27.59	290	4523	31,352
Eukaryotic translation initiation factor 2 gamm a subunit, putative (>tr|B9PW44|B9PW44_TOXGV)	6.37	5.41	544.2	352122	4	3	0	10.11	465	3593	50,509
Eukaryotic translation initiation factor 2 gamm a subunit, putative (>tr|B9PW44|B9PW44_TOXGV)	2.16	2.13	224.2	1470803	4	4	0	12.04	465	3593	50,509
Eukaryotic translation initiation factor 3 subunit B (>tr|B9PYW7|B9PYW7_TOXGV)	20.52	4.53	479.7	4.08548e+06	36	23	1	22.75	756	50	88,392
Eukaryotic translation initiation factor 3 subunit C (>tr|A0A125YXF0|A0A125YXF0_TOXGV)	5.58	4.44	361.2	421108	6	6	3	7.21	971	4832	109.193
Eukaryotic translation initiation factor 3 subunit C (>tr|A0A125YXF0|A0A125YXF0_TOXGV)	43.04	5.8	481.2	5.3862e+06	23	22	2	22.25	971	4832	109,193
Eukaryotic translation initiation factor 3 subunit L (>tr|B9PFX5|B9PFX5_TOXGV)	2.73	2.69	303.5	140528	2	2	0	3.6	639	1581	75,024
Eukaryotic translation initiation factor 3 subunit L (>tr|B9PFX5|B9PFX5_TOXGV)	17.71	4.49	431.7	2.07915e+06	26	17	0	26.13	639	1581	75,074
Eukaryotic translation initiation factor 4A (>tr|A0A0F7VFL4|A0A0F7VFL4_TOXGV)	2.44	1.77	290.9	281101	5	4	0	8.25	412	1093	46,673
Eukaryotic translation initiation factor 4A (>tr|A0A0F7VFL4|A0A0F7VFL4_TOXGV)	29.77	5.5	468.9	2.1511e+06	17	14	1	29.13	412	1093	46.673
Exportin 7, putative (>tr|B9PYV2|B9PYV2_TOXGV)	0.69	0.72	233.4	102480	1	1	0	1.05	1147	4056	129,488
Facilitative glucose transporter GT1 (>tr|A0A0F7V8D9|A0A0F7V8D9_TOXGV)	10.7	2.47	355	1.75083e+06	14	7	1	10.21	568	3610	61,688
Fatty acyl-CoA desaturase, putative (>tr|A0A125YNX2|A0A125YNX2_TOXGV)	3.7	2.96	280.1	349924	5	5	0	4.41	1042	4434	117,092
Fibrillarin (>tr|B6K8L1|B6K8L1_TOXGV)	6.67	2.99	418.7	735361	9	7	0	25.66	304	124	31,989
Formate/nitrite transporter protein (>tr|A0A0F7UUK6|A0A0F7UUK6_TOXGV)	1.81	1.4	199.6	270956	4	3	0	11.17	412	3611
Fumarate hydratase (>Reverse >tr|V5BD96|V5BD96_TOXGV)	1.1	0.98	241.3	1.8312e+06	20	1	0	1.68	776	15518
Fusaric acid resistance-like protein (>tr|V4Z9B7|V4Z9B7_TOXGV)	2.58	2.39	265.2	81138	2	2	0	2	1600	4373	174,767
FUSE-binding protein 2 / KH-type splicing regulatory protein (>tr|B6KT44|B6KT44_TOXGV)	5.75	3.99	361.9	802174	7	6	0	7.86	941	634	100.094
GAP40 (>tr|B9PRA3|B9PRA3_TOXGV)	8.1	3.11	391.2	3.66043e+06	20	6	1	10.13	385	549	43,082
GAP45 OS=Toxoplasma gondii (>tr|A0A0F7V9A2|A0A0F7V9A2_TOXGV	16.6	7.22	631.6	1125373	13	6	0	24.9	245	3038	27.318
Gbp1p protein, putative (>tr|B9PLQ7|B9PLQ7_TOXGV)	17.49	4.52	506.5	3.74876e+06	31	10	2	34.81	293	1016	31.76
Glideosome-associated protein with multiple-membrane spans GAPM3 (>tr|B9PIA4|B9PIA4_TOXGV	4.93	2.5	433.3	1080488	9	3	1	7.74	310	3163	34,282
Glucosaminyltransferase, putative (>tr|A0A125YWA4|A0A125YWA4_TOXGV)	19.73	5.14	538.8	1.61094e+06	14	12	0	15.03	905	1169	102,143
Glucosaminyltransferase, putative (>tr|A0A125YWA4|A0A125YWA4_TOXGV)	18.79	5.22	421.2	1.86576e+06	19	19	4	20.77	905	1169	102.143
Glucose-6-phosphate 1-dehydrogenase (>tr|A0A0F7USN9|A0A0F7USN9_TOXGV)	36.26	5.73	536.4	4116968	25	21	6	41.43	560	1866	62.736
Glutamate/leucine/phenylalanine/valine dehydrogenase family protein (>tr|A0A125YQU5|A0A125YQU5_TOXGV)	8.61	4.73	366.2	1.3624e+06	9	9	0	9.37	1206	5236	135.701
Glutamine-dependent NAD( ) synthetase protein,putative (>tr|B9Q5R8|B9Q5R8_TOXGV)	2.15	2.17	250.9	32356.9	1	1	0	1.86	862	813	94,470
Glyceraldehyde-3-phosphate dehydrogenase (>tr|A0A125YJ41|A0A125YJ41_TOXGV)	15.12	5.46	471.3	2.07983e+06	13	9	2	17.38	489	7577	53,339
Glycerol-3-phosphate acyltransferase, putative (>tr|B6KAW1|B6KAW1_TOXGV)	1.4	1.44	325.1	4.12531e+06	21	4	0	3.89	1002	2520	110,282
Gorasp2-prov protein (>tr|B9QAU9|B9QAU9_TOXGV	1.11	1.12	348	128321	1	1	0	2.11	475	2702	50,486
GPI transamidase subunit PIG-U protein (>tr|A0A125YKP3|A0A125YKP3_TOXGV)	6.3	3.23	319.3	89989	2	2	0	3.65	548	1066	60,947
GTP-binding nuclear protein (>tr|A0A125YV47|A0A125YV47_TOXGV	6.03	4.34	377.1	171028	3	3	0	17.03	229	6417	25,998
GTP-binding nuclear protein (>tr|A0A125YV47|A0A125YV47_TOXGV)	21.71	7.58	603.7	2.60012e+06	13	9	1	43.23	229	6417	25.998
Guanylate binding protein, putative (>tr|B6KR20|B6KR20_TOXGV)	4.68	2.13	391.6	424560	6	6	0	5.46	1281	100	142,697
Heat shock protein (>tr|B6KHU4|B6KHU4_TOXGV)	61.76	5.92	564.2	5.08327e+06	36	30	11	46.7	728	89	78.251
Heat shock protein 60 (>tr|B9PPQ1|B9PPQ1_TOXGV)	4.46	2.39	306.8	1.10763e+06	7	7	0	12.87	575	4331	60,914
Heat shock protein 70, putative (>tr|A0A0F7V4M1|A0A0F7V4M1_TOXG)	124.31	9.98	717.4	1.71719e+07	70	42	8	52.62	667	3648	72.293
Heat shock protein 90 (>tr|A0A0F7V6Y1|A0A0F7V6Y1_TOXGV)	7.32	4.66	320.5	136670	4	4	0	6.78	708	3967	81,933
Heat shock protein 90, putative (>tr|B9QJS4|B9QJS4_TOXGV)	10.72	5.59	481.3	313072	5	5	0	6.61	847	28	96,793
Heat shock protein 90, putative (>tr|B9QJS4|B9QJS4_TOXGV)	1.89	1.44	255.5	1.39193e+06	5	5	0	6.14	847	28	96,793
HECT-domain (Ubiquitin-transferase) domain-containing protein (>tr|V4Z409|V4Z409_TOXGV)	0.65	0.7	278.4	510432	3	1	0	0.53	1709	940	185,642
Histone deacetylase SIR2 (>tr|B9PMV3|B9PMV3_TOXGV)	0.76	0.74	278.6	490662	3	1	0	1.67	360	3820	40,008
Histone H2A (>tr|A0A0F7V6C1|A0A0F7V6C1_TOXGV)	0.72	0.26	462.9	4.46912e+06	19	2	0	10.32	155	4694	15.92
Histone H2B (>tr|A0A0F7UNS9|A0A0F7UNS9_TOXGV)	0.84	0.67	317.7	1.08757e+06	10	1	0	5.69	123	415	13,732
Histone H4 (>tr|A0A0F7V6C1|A0A0F7V6C1_TOXGV)	5.29	5.09	448.3	2.91734e+06	12	2	1	23.3	103	1020	11.439
Histone H4 (>tr|B9PNK6|B9PNK6_TOXGV)	1.81	1.82	243.9	41260.7	1	1	0	11.65	103	1020
H-translocating inorganic pyrophosphatase TV P,putative (>tr|B6KH90|B6KH90_TOXGV)	1.27	0.76	254.7	284304	3	3	0	4.9	816	3182
Ion-transport protein yf putative (>tr|B6KA89|B6KA89_TOXGV)	0.96	1.01	141.5	39226.7	1	1	0	2.54	788	2025
Isocitrate dehydrogenase ((>tr|A0A125YST2|A0A125YST2_TOXGV)	6.13	5.93	422.5	218278	3	3	0	5.96	621	6598	68.296
Kinesin heavy chain, putative (>tr|B6KDN4|B6KDN4_TOXGV)	2.94	2.04	241.9	240358	5	5	1	3.11	1641	982
Kringle domain-containing protein (>tr|V4ZA01|V4ZA01_TOXGV)	5.77	2.15	336.9	683420	10	10	0	3.77	3051	6651	337,555
Lactate dehydrogenase (>tr|A0A0F7UY31|A0A0F7UY31_TOXGV)	6.07	3.03	354.3	218410	6	4	1	15.2	329	11	35,548
Large subunit ribosomal protein IMG2 (>tr|B6KGN5|B6KGN5_TOXGV)	2.51	2.52	314.7	112277	1	1	0	2.9	310	1409	33,416
Leucine rich repeat-containing protein (>tr|A0A125YH03|A0A125YH03_TOXGV)	0.78	0.8	281.2	316820	2	2	0	3.18	440	7824	50,196
Leucine rich repeat-containing protein (>tr|A0A125YH03|A0A125YH03_TOXGV)	0.67	0.62	299.4	1.2343e+06	4	1	0	1.59	440	7824	50,196
Lipase maturation factor (>tr|B9QHF5|B9QHF5_TOXGV)	5.26	3.21	318.3	373063	3	3	0	3.67	709	1679	77,524
Longevity-assurance (LAG1) domain-containing protein (>tr|B9PSW9|B9PSW9_TOXGV)	3.28	2.11	392.1	1.16483e+06	8	5	0	9.36	342	2629	39,556
Lysine--tRNA ligase (>tr|B9Q018|B9Q018_TOXGV)	1.21	1.18	320.9	65189.2	2	2	0	3.95	658	4242	74,337
Major facilitator superfamily domain-containing protein (>tr|V4Z712|V4Z712_TOXGV)	12.73	4.39	353	1.12534e+06	11	8	1	16.33	588	2395	62,998
Microneme protein 2 (>tr|A0A0F7UZH2|A0A0F7UZH2_TOXGV)	3.93	2.11	272.6	108830	2	2	0	3.12	769	388	82,620
Microneme protein 2 (>tr|A0A0F7UZH2|A0A0F7UZH2_TOXGV)	7.54	4.13	342.4	207624	3	3	1	5.07	769	388	82,620
Microneme protein MIC1(>tr|B6KL08|B6KL08_TOXGV)	4	3.79	423.3	526270	4	4	0	7.02	456	2902	48.629
Microneme protein MIC15 (>tr|V5BFN0|V5BFN0_TOXGV)	3.54	1.73	296.1	373875	8	6	1	1.98	2924	2262	319,958
Microneme protein MIC4 (>tr|B9PXJ3|B9PXJ3_TOXGV)	5.4	2.97	335.1	1.19373e+06	7	7	0	9.66	580	791	63,021
Mitochondrial carrier domain-containing protein (>tr|B6KP76|B6KP76_TOXGV)	4.11	3.98	353.6	169297	3	2	0	9.03	310	41	33,687
Mitochondrial carrier domain-containing protein (>tr|B6KP76|B6KP76_TOXGV)	5.38	2.35	318.2	422235	6	4	0	13.55	310	41	33,687
Mitochondrial-processing peptidase alpha subunit, putative (>tr|B9PUJ6|B9PUJ6_TOXGV)	4.05	4.08	399.6	40586.5	1	1	0	2.31	563	106	62,162
Mitochondrial-processing peptidase alpha subunit, putative (>tr|B9PUJ6|B9PUJ6_TOXGV)	16.32	5.56	448.7	1.40888e+06	8	4	0	13.32	563	106	62.162
Multi-pass transmembrane protein (>tr|A0A125YH19|A0A125YH19_TOXGV)	14.67	4.36	437.7	434416	7	6	0	17.52	508	3995	57,684
Multi-pass transmembrane protein (>tr|B9PQM0|B9PQM0_TOXGV)	3.47	3.34	317.8	274665	2	2	0	6.68	389	2175	43,033
Myosin A (>tr|B9Q788|B9Q788_TOXGV)	23.96	6.97	620.5	2.64012e+06	21	15	3	19.98	831	326	93.362
Myosin C (>tr|B6KAL4|B6KAL4_TOXGV)	1.73	1.24	251	137278	4	4	0	3.67	1171	53
Myosin F (>tr|B9QML2|B9QML2_TOXGV)	46.76	6.27	637	2.59308e+06	29	26	0	15.46	1953	161	216,384
Myosin G (>tr|B6K9E4|B6K9E4_TOXGV)	29.48	4.56	477.8	1.82587e+06	18	17	0	11.75	2059	639	227,272
Myosin light chain MLC1 (>tr|A0A0F7V1A1|A0A0F7V1A1_TOXGV)	8.61	5.66	433.3	1.98849e+06	9	5	1	24.88	213	4631	24.124
Na+/H+ exchanger NHE1 (Fragment) (>tr|V4YVI5|V4YVI5_TOXGV)	13.23	5.06	540.3	479151	10	8	0	7.78	1440	7420	155,855
Noc2p family protein (>tr|B9QB60|B9QB60_TOXGV)	0.6	0.36	292	602988	4	3	0	2.7	1036	2593	115,354
NOL1/NOP2/sun family domain-containing protein (>tr|B9PTZ1|B9PTZ1_TOXGV)	2.47	1.7	254.4	188633	2	2	0	3.23	804	913
NTPase (Fragment) (>tr|V4Z362|V4Z362_TOXGV	8.91	5.03	550.9	572101	4	4	0	8.33	372	4794	41.139
NTPase II (Fragment) (>tr|V4YI32|V4YI32_TOXGV)	1.8	1.81	387.7	330851	1	1	0	1.83	383	8010	42.467
NUC173 domain protein (>Reverse >tr|B9QFR6|B9QFR6_TOXGV)	0.61	0.7	243.1	172980	2	1	0	0.47	1915	8851
Nuclease and tudor domain-containing protein (>tr|B9PNS2|B9PNS2_TOXGV)	4.53	2.23	297.6	812194	5	4	0	5.53	941	915	104,042
Nuclease and tudor domain-containing protein (>tr|B9PNS2|B9PNS2_TOXGV)	19.79	5.87	477.6	1.50866e+06	12	12	0	15.73	941	915	104.042
Nucleolar protein 5A, putative (>tr|B9PPQ9|B9PPQ9_TOXGV)	10.5	6.15	554.4	874633	10	8	0	17.91	536	620	59.94
Nucleoside-diphosphatase (>Reverse >tr|V4Z9M8|V4Z9M8_TOXGV)	0.78	0.82	260.2	113509	1	1	0	1.18	592	16200
Nucleoside-triphosphatase (>tr|V5AWC8|V5AWC8_TOXGV)	14.43	3.62	539.2	1.58336e+06	10	7	1	24.86	370	6606	40.505
Nucleoside-triphosphatase (Fragment) (>tr|V4YID2|V4YID2_TOXGV)	2.88	2.89	335.5	107722	1	1	0	4.15	313	7090	34,353
Oxidoreductase, short chain dehydrogenase/reductase family protein (>tr|A0A125YR71|A0A125YR71_TOXGV)	6.85	5.62	596.1	351220	4	4	0	4.9	837	5499	89,336
Oxidoreductase, short chain dehydrogenase/reductase family protein (>tr|A0A125YR71|A0A125YR71_TOXGV)	3.68	3.7	303.1	46260.7	1	1	0	1.55	837	5499	89,336
Peptidase, M28 family protein (>tr|B9Q7W2|B9Q7W2_TOXGV)	23.14	4.97	412.4	836825	12	11	0	8.68	1555	8238	167,874
Peptidase, M50 family protein (>tr|B9Q199|B9Q199_TOXGV)	4.61	4.64	585.1	50384.4	1	1	0	3.97	378	827	41,662
PET112 family, C terminal region domain-containing protein (>tr|A0A125YUA7|A0A125YUA7_TOXGV)	1.01	0.74	285.7	3.61163e+06	26	1	0	0.84	1070	6737	113,836
PGAP1 family protein (>tr|B9QFB6|B9QFB6_TOXGV)	2.63	1.98	223.9	158242	4	4	0	2.61	2110	2080
Phosphate carrier protein, putative (>tr|B9PRN1|B9PRN1_TOXGV)	25.23	5.18	493.4	3.95991e+06	29	17	5	27.97	479	81	53,093
Phosphatidate cytidylyltransferase (>tr|A0A125YJA7|A0A125YJA7_TOXGV)	7.7	5.02	491.1	182161	3	2	0	9.02	255	5965	27,500
Phosphatidyl serine synthase (>tr|B9QAY6|B9QAY6_TOXGV)	8.03	4.16	405.1	430654	5	5	0	9.63	540	2704	60,804
Phosphatidylcholine transfer protein, putative (>tr|A0A125YIG1|A0A125YIG1_TOXGV)	3.84	2.09	246.5	91444.5	2	2	0	3.03	857	468
Phosphatidylinositol transfer protein (>tr|A0A125YYR2|A0A125YYR2_TOXGV)	2.22	1.26	304.2	138297	3	3	0	1.78	1912	6718	209,656
Phosphodiesterase (>tr|B6KFK7|B6KFK7_TOXGV)	4.04	4.12	275.2	31407	1	1	0	1.33	1281	2481	142,518
Phosphodiesterase (>tr|B9Q7L9|B9Q7L9_TOXGV)	14.38	3.93	438.2	463643	8	7	1	5.36	1324	355	146,744
Phosphodiesterase (>tr|B9QFV9|B9QFV9_TOXGV)	7.01	4.36	269.7	287524	4	4	0	2.74	1676	2013	183,184
Phosphodiesterase (>tr|B9QPM2|B9QPM2_TOXGV)	1.55	0.56	238.8	469866	6	6	0	5.81	1085	975
Phosphoglycerate mutase (>tr|A0A125YK30|A0A125YK30_TOXGV)	1.75	1.76	338.7	109776	1	1	0	2.06	339	4908	38,160
Phospholipase/carboxylesterase (>tr|B9PX11|B9PX11_TOXGV	16.11	3.89	448.8	535728	8	8	0	15.49	497	537	54,218
Phospholipid-translocating ATPase (>tr|B6KH13|B6KH13_TOXGV)	1.3	1.04	249.4	735348	14	3	0	1.6	1871	960
Phospholipid-translocating P-type ATPase, flippase subfamily protein (>tr|A0A125YWX7|A0A125YWX7_TOXGV)	4.01	4.15	479.7	110574	2	2	0	1.11	2427	7900	265,776
Phosphorylase family protein (>tr|A0A0F7V4E5|A0A0F7V4E5_TOXGV	0.78	0.8	121.5	26624	1	1	0	4.95	303	3809
Phosphorylated CTD-interacting factor 1 (>tr|B9PMV8|B9PMV8_TOXGV)	0.78	0.82	371.9	102267	1	1	0	0.83	722	3801	81,422
Plasma-membrane choline transporter (>tr|B9Q3S1|B9Q3S1_TOXGV)	1.12	0.74	163.2	134855	3	3	0	6.55	687	3601
PP-loop domain-containing protein (>Reverse >tr|B6K9Z3|B6K9Z3_TOXGV)	0.72	0.76	304.2	198439	1	1	0	1.19	672	9034
PQ loop repeat-containing protein (>tr|V4ZDB0|V4ZDB0_TOXGV)	0.8	0.82	96	36410.8	1	1	0	5.37	410	7800
Pre-mRNA processing splicing factor PRP8 (>tr|B6KJP5|B6KJP5_TOXGV)	8.93	4.76	474.2	1.11073e+06	14	11	0	4.33	2538	442	291,848
Proteasome subunit alpha type (>tr|B9PL62|B9PL62_TOXGV)	3.47	2.7	367.3	112003	2	2	0	9.39	245	3662	27,081
Protein disulfide-isomerase (>tr|A0A0F7UU04|A0A0F7UU04_TOXGV)	48.33	7.97	668.4	8.37217e+06	39	19	2	41.83	471	1596	52.802
Protein kinase (>Reverse >tr|A0A125YLH3|A0A125YLH3_TOXGV)	1.63	1.73	356.2	169340	1	1	0	0.51	1763	12587
Protein phosphatase PP2C-hn (>tr|V4YXJ8|V4YXJ8_TOXGV)	1.77	1.8	180.7	32081	1	1	0	3.35	478	5192
Protein transport protein Sec23, putative (>tr|B6KKZ7|B6KKZ7_TOXGV)	5.61	4.83	405.5	479818	3	2	0	4.68	791	1193	87,610
Protein transport protein Sec61 alpha subunit isoform 1, putative (>tr|B9PHN7|B9PHN7_TOXGV)	11.24	2.83	527.8	4.36535e+06	27	10	1	17.12	473	992	52,165
Protein tyrosine phosphatase family protein, ptpla protein (>tr|B6K8J7|B6K8J7_TOXGV)	2.07	1.74	240.7	284534	4	3	0	9.49	274	2179
P-type Ca(2 )-ATPase, putative (>tr|B9QMJ0|B9QMJ0_TOXGV)	15.12	5.2	374.9	627749	10	8	0	7.32	1338	330	144,621
Putative activating signal cointegrator 1 complex subunit 3 family 1 ASCC3L1 (>tr|A0A125YK31|A0A125YK31_TOXGV)OS=Toxoplasma gondii (strain ATCC 50861 / VEG) GN=BN1205_063760 PE=4 SV=1	25.55	3.83	421.2	2.53448e+06	31	20	1	12.42	2207	2652	248,413
Putative acyltransferase, WS/DGAT/MGAT protein (>tr|B9QC07|B9QC07_TOXGV)	2.23	2.26	269.9	217001	2	2	0	2.84	670	2605	75,164
Putative asparagine synthetase (>tr|B9PWN3|B9PWN3_TOXGV)	2.09	2.06	340	1.07374e+06	2	2	0	2.89	588	4905	65,868
Putative ATP-dependent DNA helicase II, 70 kDa subunit (>tr|A0A125YKA6|A0A125YKA6_TOXGV)	5.49	1.53	438.1	2.51361e+08	203	1	0	0.73	1102	5444	122,418
Putative ATP-dependent DNA helicase II, 70 kDa subunit (>tr|A0A125YKA6|A0A125YKA6_TOXGV)	6.55	1.6	434.6	3.44834e+08	255	1	0	0.73	1102	5444	122.418
Putative eukaryotic translation initiation factor 3 subunit 7 (>tr|V4YY60|V4YY60_TOXGV)	13.61	3.72	509.6	1.7617e+06	9	8	2	36.11	288	6970	32.314
Putative eukaryotic translation initiation factor 3 subunit 7 (>tr|V5AWM3|V5AWM3_TOXGV)	5.98	5.99	496.2	1.20429e+06	6	2	0	10.19	314	8186	35.385
Putative MBOAT domain, related protein (>tr|V4Z481|V4Z481_TOXGV)	4.08	3.04	296	360475	5	5	0	5.31	1243	8338	138,881
Putative myosin heavy chain(>tr|V4ZD64|V4ZD64_TOXGV)	1.05	1.11	318.8	190582	2	1	0	0.83	1082	5676	118,597
Putative phosphatidylserine synthase (>tr|A0A125YQZ2|A0A125YQZ2_TOXGV)	0.72	0.76	134.5	20231.5	1	1	0	2.28	614	6570
Putative polypeptide n-acetylgalactosaminyltransferase 12 (>tr|B6KBA7|B6KBA7_TOXGV)	2.35	2.39	227.1	57484.6	1	1	0	1.73	692	783
Putative RER1 protein (>tr|B9PTC2|B9PTC2_TOXGV)	5.42	3.6	354.2	246688	3	3	0	14.41	222	1976	25,351
Putative rhoptry protein (>tr|A0A125YNJ7|A0A125YNJ7_TOXGV)	3.02	2.27	295	453519	3	3	0	3.29	1063	8185	118,496
Putative rhoptry protein (>tr|A0A125YXY8|A0A125YXY8_TOXGV)	13.02	4.75	511.1	1.13169e+06	8	7	0	6.04	1010	7718	115,860
Putative splicing factor 3b, subunit 3 (>tr|B9PGZ9|B9PGZ9_TOXGV)	12.64	5.48	438	665334	10	10	0	11.84	1233	82	135,744
Putative T complex chaperonin (>tr|A0A125YSE3|A0A125YSE3_TOXGV)	2.31	2.04	214.7	74065.7	2	2	0	5.22	556	773
Putative T-complex protein 1, epsilon subunit (TCP-1-epsilon) (>tr|B9PUM9|B9PUM9_TOXGV)	1.03	1.04	243.7	53387.5	1	1	0	1.49	536	4739	58,632
Putative TDC1 (>tr|V4YTV2|V4YTV2_TOXGV)	7.05	3.96	374.6	419842	7	6	0	13.87	584	5030	63,318
Putative thioredoxin (>tr|B9PM19|B9PM19_TOXGV)	0.72	0.63	340.1	440874	4	4	0	5.95	622	614	68,948
Putative transmembrane protein (>tr|B9QR10|B9QR10_TOXGV)	0.73	0.74	123.5	29426.1	1	1	0	12.43	169	2881
Putative transport protein Sec24 (>tr|B9PS36|B9PS36_TOXGV)	11.07	4.67	340.5	290651	5	3	0	5.59	1019	4073	108,035
Putative U5 small nuclear ribonuclear protein (Fragment) (>tr|V4ZE39|V4ZE39_TOXGV)	4.86	2.53	357.9	266336	2	2	0	13.62	257	5638	28,584
Putative vacuolar ATP synthase subunit A (>tr|B6KAW0|B6KAW0_TOXGV)	11.09	5.55	412.4	976234	6	5	0	8.6	616	2063	68.122
Putative vacuolar ATP synthase subunit b (>tr|B9PQR4|B9PQR4_TOXGV)	40.8	9.75	740.1	5944905	28	17	3	45.35	505	3543
Putative vacuolar protein sorting-associated protein 26 (>tr|V4Z8Z4|V4Z8Z4_TOXGV)	2.34	2.11	308.7	119674	2	2	0	6.25	368	7965	42,382
Putative vacuolar proton translocating ATPase subunit (>tr|A0A125YIQ1|A0A125YIQ1_TOXGV)	5.65	2.72	343.1	229293	4	4	0	4.22	1066	2493	118,340
Pyridine nucleotide-disulfide oxidoreductase domain-containing protein (>tr|B6KNZ3|B6KNZ3_TOXGV)	6.05	5.64	519	378962	5	4	0	6.63	664	790	71,159
Queuine tRNA-ribosyltransferase(>tr|V5BF03|V5BF03_TOXGV)	0.91	0.72	361.9	2.68221e+07	13	1	0	0.88	911	524	97,837
Rab 5 (>tr|B9QP57|B9QP57_TOXGV)	7.42	4.65	358.8	227792	4	3	0	18.26	241	2012	26,489
Rab 5 (>tr|B9QP57|B9QP57_TOXGV)	3.89	3.9	368.1	109725	2	1	0	5.81	241	2012	26.489
Rab1 protein (>tr|A0A125YFT6|A0A125YFT6_TOXGV)	0.96	0.85	246	219511	2	1	0	7.87	216	1284
Rab5-interacting (Rab5ip) protein (>tr|B9PYS5|B9PYS5_TOXGV)	0.78	0.78	93.9	14893.6	1	1	0	12.03	133	254
Ras family domain-containing protein (>tr|B9PLD0|B9PLD0_TOXGV)	1.1	0.93	303.2	3.03443e+07	10	1	0	3.74	214	2180	23,581
Reactive mitochondrial oxygen species modulator 1 domain-containing protein (>tr|B9PJA8|B9PJA8_TOXGV)	7.73	3.53	332.3	278499	4	4	0	22.43	263	3255	27,846
Rhomboid-like protein (>tr|V4Z806|V4Z806_TOXGV)	10.91	4.6	300.3	699328	9	8	0	14.89	665	8262	72,385
Rhoptry kinase family protein (Incomplete catalytic triad) (>tr|V5AWD9|V5AWD9_TOXGV)	0.86	0.85	377.1	521760	3	1	0	1.25	481	7308	53,226
Rhoptry kinase family protein ROP17 (>tr|B6KB88|B6KB88_TOXGV)	7.58	3.72	303.7	1.68035e+06	15	8	2	14.97	608	985	69,087
Rhoptry kinase family protein ROP17 (>tr|B6KB88|B6KB88_TOXGV)	9.62	4.75	390.5	1.2474e+06	7	6	1	14.97	608	985	69.087
Rhoptry kinase family protein ROP39 (>tr|V4Z9F7|V4Z9F7_TOXGV)	5.66	2.32	347.3	2.09125e+06	9	7	0	13.27	588	2574	65,119
Rhoptry neck protein RON2 (>tr|V4YYL5|V4YYL5_TOXGV)	19.27	5.65	462	737801	13	10	0	8.65	1479	5521	166,474
Rhoptry neck protein RON3 (>tr|V4YW47|V4YW47_TOXGV)	101.18	7.39	698.4	1.24906e+07	102	56	5	28.7	1958	1404	222,930
Rhoptry neck protein RON3 (>tr|V4YW47|V4YW47_TOXGV)	6.08	3.59	337.2	989969	12	12	2	6.69	1958	1404	222,930
Rhoptry neck protein RON5 (>tr|A0A125YSX9|A0A125YSX9_TOXGV)	4.37	4.47	316.3	913256	4	4	0	2.35	1702	4834	187,410
Rhoptry neck protein RON5 (>tr|A0A125YSX9|A0A125YSX9_TOXGV)	1.24	0.67	245.8	131986	3	3	0	2.76	1702	4834	187,410
Rhoptry neck protein RON8 (>tr|A0A125YRV5|A0A125YRV5_TOXGV)	15.08	4.18	391.3	1.31865e+06	18	15	0	6.95	2980	5312	328,900
Rhoptry protein ROP1 (>tr|B6KA38|B6KA38_TOXGV)	0.85	0.88	246	103178	1	1	0	1.79	446	471
Rhoptry protein ROP1 (>tr|B6KA38|B6KA38_TOXGV)	3.81	2.92	418.4	1.03535e+07	30	7	0	8.07	446	471	47.995
Rhoptry protein ROP14 (>tr|A0A0F7VAM4|A0A0F7VAM4_TOXGV	10.3	2.78	371.5	1.32199e+06	13	9	0	9.71	1061	4076	121,911
Rhoptry protein ROP15(>tr|B9QHX6|B9QHX6_TOXGV)	1.2	1	237	131241	2	2	0	9.61	333	1833
Rhoptry protein ROP2A (>tr|B9QMZ2|B9QMZ2_TOXGV)	4.36	4.35	355.4	335812	2	1	0	2.96	575	2496	65,402
Rhoptry protein ROP4 (>tr|V4Z117|V4Z117_TOXGV)	5.78	5.55	408	1.06735e+06	7	4	0	13.42	365	7937	40.181
Rhoptry protein ROP5 (>tr|V4Z6U4|V4Z6U4_TOXGV)	33.72	7.41	716.1	1.12019e+07	74	20	6	28.96	549	6560	60,776
Rhoptry protein ROP5 (>tr|V4Z6U4|V4Z6U4_TOXGV)	31.93	4.57	536.2	12224472	70	19	5	33.7	549	6560	60.776
Rhoptry protein ROP5 (>tr|V4Z6U8|V4Z6U8_TOXGV)	7.33	4.67	363.1	572905	5	5	0	10.56	549	8258	60,906
Rhoptry protein ROP7 (>tr|A0A0F7UNS7|A0A0F7UNS7_TOXGV)	3.48	2.56	240.7	164587	3	3	0	5.22	575	1416
Rhoptry protein ROP7 (>tr|A0A0F7UNS7|A0A0F7UNS7_TOXGV)	51.42	8.71	671.6	1.48439e+07	47	17	1	30.09	575	1416	63.395
Rhoptry protein ROP8 (>tr|V5B6B7|V5B6B7_TOXGV)	17.83	4	317.3	1.84794e+06	23	14	1	24.02	587	5963	66,973
Rhoptry protein ROP8 (>tr|V5B6B7|V5B6B7_TOXGV)	39.2	6.98	599.4	1.92773e+07	73	21	2	34.75	587	5963	66.973
Ribonucleoside-diphosphate reductase (>tr|B9PYC5|B9PYC5_TOXGV	0.75	0.76	198.8	187911	3	1	0	1.25	877	252
Ribosomal protein (>tr|B9PZT4|B9PZT4_TOXGV)	13.4	5.55	481.9	5.27924e+06	15	7	0	31.34	217	2695	24.603
ribosomal protein L13 (>tr|A0A125YII2|A0A125YII2_TOXGV 60S)	3.35	1.46	299.8	1.26942e+06	8	5	0	16.06	355	5295	39,682
Ribosomal protein L15 (>tr|B9PN66|B9PN66_TOXGV)	15.21	4.16	395.8	2570318	12	8	1	32.19	205	63	24,326
Ribosomal protein L21, putative (>tr|A0A125YMU1|A0A125YMU1_TOXGV)	6.51	3.27	337.2	371238	5	5	0	25.48	157	2009	17,894
ribosomal protein L3, putative (>tr|B9PMX8|B9PMX8_TOXGV 60S)	19.98	4.36	542.5	4.32448e+06	29	19	1	35.99	389	1196	44,057
Ribosomal protein L34, putative (>tr|B9PMZ3|B9PMZ3_TOXGV)	4.55	4.56	420.8	233710	1	1	0	8.96	134	1885	15,383
Ribosomal protein L41 (>tr|B9PU99|B9PU99_TOXGV)	0.79	0.55	243.3	110332	2	2	0	20	105	1459
Ribosomal protein L5, putative (>tr|B9PV52|B9PV52_TOXGV)	22.19	4.79	434.3	3.00762e+06	27	14	2	40.97	310	1464	35,342
ribosomal protein L8, putative (>tr|B9PU56|B9PU56_TOXGV 60S)	14.82	4.57	385.2	410468	8	6	1	23.46	260	3690	28,255
Ribosomal protein L9, putative (>tr|B9PT01|B9PT01_TOXGV)	3.37	2.43	379.3	158876	2	2	0	10.53	190	2934	21,424
Ribosomal protein RPL27 (Fragment) (>tr|A0A125YU34|A0A125YU34_TOXGV)	3.82	1.95	467.4	1.94112e+06	9	8	2	36.62	142	5585	16,331
Ribosomal protein RPL4 (>tr|A0A125YJY9|A0A125YJY9_TOXGV	0.8	0.65	360.9	449457	5	3	0	5.36	448	8037	49.258
Ribosomal protein RPL6 (>tr|A0A125YZB5|A0A125YZB5_TOXGV)	1.17	1.19	186.7	852067	5	2	0	7.8	282	7666
Ribosomal protein RPL7 (>tr|B9PIY5|B9PIY5_TOXGV)	15.4	5.7	520.7	2.88198e+06	18	9	2	34.5	258	5396	30.122
Ribosomal protein RPS3 (>tr|A0A125YYN8|A0A125YYN8_TOXGV)	16.45	5.47	433.3	5.50438e+06	25	11	1	31.37	255	8001	28.737
Ribosomal protein RPS3 (>tr|A0A125YYN8|A0A125YYN8_TOXGV)	3.66	3.57	305.5	112754	2	2	0	8.63	255	8001	28,737
ribosomal protein S26, putative (>tr|B9PP49|B9PP49_TOXGV 40S)	3.8	3.18	455.4	407851	4	3	0	25	112	3929	12,726
ribosomal protein S26, putative (>tr|B9PP49|B9PP49_TOXGV 40S)	2.48	2.47	262.6	64468.2	2	1	0	10.71	112	3929	12,276
Ribosomal-ubiquitin protein RPL40 (>tr|B9PTM6|B9PTM6_TOXGV)	1.05	1.04	327.5	343524	2	1	0	4.65	129	1335	14,685
RNA binding protein, putative (>tr|B9PZC9|B9PZC9_TOXGV)	3.51	3.54	316.6	32357.9	1	1	0	3.76	372	67	39,168
RNA binding protein, putative (>tr|B9QR64|B9QR64_TOXGV)	2.44	1.5	283.1	505181	7	5	0	3.28	2072	4652	218,557
RNA recognition motif-containing protein (>tr|B9Q3U3|B9Q3U3_TOXGV)	3.29	3.27	436.2	1.90651e+06	5	3	0	7.44	430	6004	45.032
RNA recognition motif-containing protein (>tr|V5B5J6|V5B5J6_TOXGV)	30.13	6.01	503.9	4.72703e+06	29	14	3	29.24	513	1100	53.409
RNA recognition motif-containing protein (Fragment) (>tr|V4Z2A3|V4Z2A3_TOXGV)	1.18	0.74	181	486640	5	3	0	5.4	667	7541
SAG-related sequence SRS29B (>tr|V4Z6M2|V4Z6M2_TOXGV)	12.36	4.55	403.6	290669	5	4	0	16.37	336	5852	34,732
SAG-related sequence SRS29B (>tr|V4Z6M2|V4Z6M2_TOXGV)	16.96	5.46	513.2	1050471	14	7	1	21.73	336	5852	34.732
SAM-dependent methyltransferase (>Reverse >tr|V4ZR02|V4ZR02_TOXGV)	0.72	0.7	240.8	414368	4	1	0	1.05	760	14944
Sec7 domain-containing protein (>tr|V5BDM3|V5BDM3_TOXGV	0.76	0.67	245.4	3.01981e+06	12	4	1	1.15	3987	4657	426,027
Signal peptidase (>tr|B9QND8|B9QND8_TOXGV)	6.4	3.65	307.2	2676093	8	7	0	4.95	1859	1945	203,246
Signal peptidase (>tr|B9QND8|B9QND8_TOXGV)	1.26	1.19	303.8	1.98069e+06	8	2	0	0.91	1859	1945	203,426
Small nucleolar RNA-associate (>tr|B6KAG9|B6KAG9_TOXGV)	11.79	4.98	389.2	459161	8	8	0	2.84	3738	4104	402,506
SNARE associated Golgi protein (>tr|A0A125YQT4|A0A125YQT4_TOXGV)	0.98	1.01	232.9	71723.1	1	1	0	3.3	394	4263
SNARE associated Golgi protein (>tr|B9QP69|B9QP69_TOXGV)	0.83	0.85	214	36486.1	1	1	0	1.9	422	426
START domain-containing protein (>tr|V5B2A1|V5B2A1_TOXGV)	5.02	3.02	326.4	94093.6	2	2	0	5.42	424	7859	46,417
Succinate dehydrogenase [ubiquinone] flavoprotein subunit, mitochondrial (>tr|B9PZU5|B9PZU5_TOXGV)	5.89	3.03	564.1	1.15227e+06	12	9	1	12.41	669	2017	72.733
Sulfite exporter TauE/SafE protein (>tr|A0A125YYA8|A0A125YYA8_TOXGV)	0.75	0.77	120.9	58144.6	1	1	0	4.47	380	7217
SWI2/SNF2 Brahma (>tr|V4Z301|V4Z301_TOXGV Putative	0.68	0.78	111.2	43602.3	1	1	0	0.92	1628	3044
Thioredoxin domain protein (>tr|A0A0F7UZN1|A0A0F7UZN1_TOXGV)	3.42	3.47	350.9	32534.5	1	1	0	1.18	1014	1781	11,841
TLC domain protein (>tr|B9QJK9|B9QJK9_TOXGV)	3.61	3.63	291.6	84167.2	1	1	0	2.53	435	1087	49,179
TLC domain protein (>tr|V4ZD29|V4ZD29_TOXGV)	2.98	3	386.7	37210.6	1	1	0	2.98	369	2863	41,151
TPR domain-containing protein (>tr|B6KAM8|B6KAM8_TOXGV)	0.84	0.92	235.4	770025	2	1	0	0.41	1697	378
Transcription elongation factor SPT6 (>tr|B6K9Y2|B6K9Y2_TOXGV)	34.78	4.69	497.1	3437643	28	25	0	8.3	3132	4021	349,888
Transmembrane 9 superfamily member (>tr|A0A125YQ71|A0A125YQ71_TOXGV)	12.7	5.69	462.3	843752	9	6	0	11.47	654	7088	73,599
Transmembrane 9 superfamily member (>tr|B9PSX1|B9PSX1_TOXGV)	5.65	3.34	357.3	151566	2	2	0	4.45	674	2310	76,342
Transmembrane amino acid transporter protein (>tr|B9Q7Y3|B9Q7Y3_TOXGV)	1.65	1.69	285.1	63497.9	1	1	0	1.65	726	3125	78,921
Transmembrane domain-containing protein (>tr|B9PMK8|B9PMK8_TOXGV)	2.8	2.72	413.5	101872	2	2	0	5.26	589	2462	64,569
Transporter, major facilitator family domain containing protein (>tr|V4ZD88|V4ZD88_TOXGV)	0.93	1	174.5	26937.9	1	1	0	1.31	1302	3771
Transporter, major facilitator family protein (>tr|B6KB03|B6KB03_TOXGV)	2.98	2.88	226.9	409189	2	2	0	6.55	504	3115
Trehalose-6-phosphate synthase domain-containing protein (>tr|B9QHQ6|B9QHQ6_TOXGV)	0.61	0.63	133.1	188707	3	3	0	4.5	1222	123
tRNA binding domain-containing protein (>tr|V4Z3K0|V4Z3K0_TOXGV)	3.81	3.8	333.2	321027	3	2	0	4.87	472	7584	51,027
Tryptophanyl-tRNA synthetase (TrpRS2) (>tr|B9PU09|B9PU09_TOXGV)	13.26	5.94	438.8	1.55121e+06	12	12	1	20.03	689	6994	77.003
Tubulin alpha chain (>tr|B9PJD4|B9PJD4_TOXGV)	10.63	3.49	463.2	3.53083e+06	19	9	3	22.74	453	1592	50.114
Tubulin beta chain (>tr|B9PWK0|B9PWK0_TOXGV)	6.91	2.56	432.2	1.66008e+06	5	4	1	12.92	449	683	50.052
Tubulin beta chain (>tr|B9PYN1|B9PYN1_TOXGV	4.65	4.41	400.1	835600	6	4	0	10.47	449	35	50.037
Tubulin beta chain (>tr|B9PYN1|B9PYN1_TOXGV)	1.7	1.03	283.1	223135	7	2	1	5.35	449	35	50,037
Tubulin beta chain (>tr|B9Q1T8|B9Q1T8_TOXGV)	38.93	5.36	536.5	8.55171e+06	36	17	8	33.85	449	3148	50.073
Tumor suppressor mitostatin (>tr|A0A125YSL8|A0A125YSL8_TOXGV)	1.48	1.28	378	691957	12	1	0	1.38	507	8081	60,633
Tumor suppressor mitostatin (>tr|A0A125YSL8|A0A125YSL8_TOXGV)	2	1.63	396.6	1.57311e+06	16	2	0	2.96	507	8081	60.633
Tyrosine kinase-like (TKL) protein (>tr|V5AXL6|V5AXL6_TOXGV)	1.69	1.02	187.6	168383	4	2	0	0.9	3571	1219
Ubiquitin carboxyl-terminal hydrolase family 2 protein (>tr|V4ZIR0|V4ZIR0_TOXGV)	10.11	4.99	396.7	242658	4	4	0	2.83	2294	4179	248,139
UDP-galactose transporter family protein (>tr|B9QJ78|B9QJ78_TOXGV)	3.33	3.35	289.7	65073.9	1	1	0	6.3	413	4422	45,481
utative chaperonin cpn60 (>tr|B6KFE8|B6KFE8_TOXGV)	9.95	3.84	387.8	7.71257e+06	23	10	1	17.09	667	1294	72.237
V Ca2-ATPase (>tr|B6K8Q8|B6K8Q8_TOXG)	27.46	6.02	545.4	1.41613e+06	17	15	0	10.43	1822	678	199,143
V-type proton ATPase subunit a (>tr|B6KJX9|B6KJX9_TOXGV)	3.92	3.62	379	125965	2	2	0	3.08	909	1826	101,077
Zinc finger (C3HC4 RING finger) protein,putative (>Reverse >tr|B9QR35|B9QR35_TOXGV)	0.59	0.61	388.6	1.07606e+06	2	1	0	1.27	710	8526
